# Supplementary material for: Csep1P protein from Campylobacter concisus induces a chemokine-dominant inflammatory state in macrophages and enhances proinflammatory response to gut bacteria
Source: PLoS Pathog. 2026 Feb 13;22(2):e1013951. doi: 10.1371/journal.ppat.1013951 (PMC12904459; doi:10.1371/journal.ppat.1013951)
Supplement: S1 Table — (XLSX) [file ppat.1013951.s009.xlsx]

## Sheet: Sheet1
S1 Table. Results of the similarity search of Csep1P against the protein structures deposited in the PDB
PDB ID	Name	Species	Z-score	RMSD	Aligned residues	% ID
6orc	Sel1 repeat protein	Oxalobacter formigenes	6.7	6.5	62	8
6deh	Sel1 repeat protein LpnE	Legionella pneumophila	6.4	3.5	99	14
6ork	Sel1 repeat protein	Oxalobacter formigenes	6.3	3.3	98	11
6ok3	Sel1 repeat protein	Oxalobacter formigenes	6.2	3.6	99	8
5b26	SEL1L	Mus musculus (mouse)	6.2	4.4	55	7
6ok0	Sel1 repeat protein	Oxalobacter formigenes	6.1	4.9	105	10
1ouva	Sel1 repeat protein HcpC	Helicobacter pylori	6.1	3.1	99	17
1klxb	Helix-turn-helix repeat protein HcpB	Helicobacter pylori	6	4.3	104	10
Shown are the top 8 hits, sorted by the DALI Z-score. References: a[22]; b[25].
