# Supplementary material for: Csep1P protein from Campylobacter concisus induces a chemokine-dominant inflammatory state in macrophages and enhances proinflammatory response to gut bacteria
Source: PLoS Pathog. 2026 Feb 13;22(2):e1013951. doi: 10.1371/journal.ppat.1013951 (PMC12904459; doi:10.1371/journal.ppat.1013951)
Supplement: S2 Table — (XLSX) [file ppat.1013951.s010.xlsx]

## Sheet: Sheet1
S2 Table. Differentially expressed genes in THP-1 monocytes after incubation with Csep1P protein from transcriptomic analysis
Gene	Log2 FC	Padj	Gene ID	Type of Gene	Description
AGPAT1_5	6.09887	0.00785	10554	protein-coding	1-acylglycerol-3-phosphate O-acyltransferase 1
RPS18_1	6.05031	2.1e-15	6222	protein-coding	ribosomal protein S18
CTIF	4.31901	0.00324	9811	protein-coding	cap binding complex dependent translation initiation factor
CCHCR1_3	3.83028	0.0113	54535	protein-coding	coiled-coil alpha-helical rod protein 1
SLC39A7_1	3.63301	0.0388	7922	protein-coding	solute carrier family 39 member 7
IFNGR2_1	3.62913	5.82e-83	3460	protein-coding	interferon gamma receptor 2
CEP20	3.37999	0.0304	123811	protein-coding	centrosomal protein 20
VAMP7	3.2832	0.0299	6845	protein-coding	vesicle associated membrane protein 7
ALOX5	3.09236	0.0104	240	protein-coding	arachidonate 5-lipoxygenase
SURF2_1	2.99758	0.00366	6835	protein-coding	surfeit 2
RNF135	2.20277	0.0102	84282	protein-coding	ring finger protein 135
VPS28	2.09899	0.0177	51160	protein-coding	VPS28 subunit of ESCRT-I
GPATCH4_1	1.95317	3.24e-10	54865	protein-coding	G-patch domain containing 4 (gene/pseudogene)
LOC100310756	1.33833	0.0084	100310756	ncRNA	uncharacterised LOC100310756
LOC105375519	1.23246	0.0331	105375519	ncRNA	long intergenic non-protein coding RNA 3060
TRE-CTC1-4	-1.08746	0.026	100189259	tRNA	tRNA-Glu (anticodon CTC) 1-4
RPL7A	-1.08996	0.00681	6130	protein-coding	ribosomal protein L7a
SLCO2B1	-1.25606	0.0135	11309	protein-coding	solute carrier organic anion transporter family member 2B1
SCARA5	-1.27412	0.016	286133	protein-coding	scavenger receptor class A member 5
PIM2_1	-1.35204	0.0158	11040	protein-coding	Pim-2 proto-oncogene, serine/threonine kinase
ZYX_1	-1.47199	0.00939	7791	protein-coding	zyxin
ACTG1_1	-1.58034	0.031	71	protein-coding	actin gamma 1
FAHD2A	-1.61534	0.037	51011	protein-coding	fumarylacetoacetate hydrolase domain containing 2A
DHRS4-AS1	-1.63397	0.0331	55449	ncRNA	DHRS4 antisense RNA 1
FCMR	-1.68531	8.93e-05	9214	protein-coding	Fc mu receptor
LOC107985241	-1.70412	0.0454	107985241	ncRNA	uncharacterised LOC107985241
SCG2	-1.70675	0.00111	7857	protein-coding	secretogranin II
RGS1	-1.71568	0.0375	5996	protein-coding	regulator of G protein signaling 1
DYSF	-1.77011	2.8e-05	8291	protein-coding	dysferlin
PPFIA2	-1.79308	4.11e-09	8499	protein-coding	PTPRF interacting protein alpha 2
ALDH1A2	-1.8873	4.29e-05	8854	protein-coding	aldehyde dehydrogenase 1 family member A2
OTUB2	-2.1739	7.43e-05	78990	protein-coding	OTU deubiquitinase, ubiquitin aldehyde binding 2
LILRA2	-2.29458	4.97e-07	11027	protein-coding	leukocyte immunoglobulin like receptor A2
MCCC2_2	-2.50348	0.0202	64087	protein-coding	methylcrotonyl-CoA carboxylase subunit 2
SPP1	-2.58976	2.47e-273	6696	protein-coding	secreted phosphoprotein 1
RGS13	-2.82626	0.00035	6003	protein-coding	regulator of G protein signaling 13
KIAA1143	-2.93566	9.9e-82	57456	protein-coding	KIAA1143
METAP1D_1	-2.9999	0.0368	254042	protein-coding	methionyl aminopeptidase type 1D, mitochondrial
OTUD5_1	-3.03057	1.93e-53	55593	protein-coding	OTU deubiquitinase 5
FABP4	-3.04704	1.09e-19	2167	protein-coding	fatty acid binding protein 4
WHAMMP1_3	-3.91076	0.012	100288615	pseudo	WHAMM pseudogene 1
TUBGCP3_1	-4.12198	0.0337	10426	protein-coding	tubulin gamma complex component 3
AGPAT1	-4.28488	0.0393	10554	protein-coding	1-acylglycerol-3-phosphate O-acyltransferase 1
TEX19	-4.42199	0.0454	400629	protein-coding	testis expressed 19
EHMT2_1	-5.44153	0.0193	10919	protein-coding	euchromatic histone lysine methyltransferase 2
BAG6_6	-5.6938	0.00871	7917	protein-coding	BAG cochaperone 6
RPS18_3	-10.5596	7.72e-18	6222	protein-coding	ribosomal protein S18
THP-1 monocytes were incubated with Csep1P (10 µg/ml) for 24 hours before RNA extraction and RNA sequencing.
Transcripts with adjusted P-value < 0.05 and log2 fold change ≤ -1 or ≥ 1 were considered differentially expressed genes.
