# Supplementary material for: Csep1P protein from Campylobacter concisus induces a chemokine-dominant inflammatory state in macrophages and enhances proinflammatory response to gut bacteria
Source: PLoS Pathog. 2026 Feb 13;22(2):e1013951. doi: 10.1371/journal.ppat.1013951 (PMC12904459; doi:10.1371/journal.ppat.1013951)
Supplement: S3 Table — (XLSX) [file ppat.1013951.s011.xlsx]

## Sheet: Sheet1
S3 Table. X-ray data collection and processing statistics
Dataset	Native	K2PtBr6
Space group	P64	P64
a, b, c (Å)	85.8, 85.8, 55.2	86.1, 86.1, 55.4
a, b, g (°)	90, 90, 120	90, 90, 120
Resolution range (Å)	28.08-1.40	44.46-1.40
	(1.42-1.40)	(1.42-1.40)
Rmerge	0.030 (0.288)	0.050 (0.426)
Average I/σ(I)	15.1 (1.0)	25.0 (3.2)
Completeness (%)	94.3 (60.6)	99.8 (96.9)
Values in parentheses are for the highest resolution shell.
