# Supplementary material for: Csep1P protein from Campylobacter concisus induces a chemokine-dominant inflammatory state in macrophages and enhances proinflammatory response to gut bacteria
Source: PLoS Pathog. 2026 Feb 13;22(2):e1013951. doi: 10.1371/journal.ppat.1013951 (PMC12904459; doi:10.1371/journal.ppat.1013951)
Supplement: S4 Table — (XLSX) [file ppat.1013951.s012.xlsx]

## Sheet: Sheet1
S4 Table. Refinement statistics
Resolution range (Å)	25.0-1.4
No. reflections	40838
Rwork/ Rfreea	0.126/0.167
No. atoms
Protein	1714
Water	225
B-factors
Average B (protein atoms) (Å2)	30
Average B (water molecules) (Å2)	45
R.m.s. deviations from ideality
Bond lengths (Å)	0.012
Bond angles (º)	1.8
Ramachandran plot
Most favoured (%)	99
Allowed (%)	100
a The Rfree was calculated on 5% of the data omitted at random.
