# Supplementary material for: Csep1P protein from Campylobacter concisus induces a chemokine-dominant inflammatory state in macrophages and enhances proinflammatory response to gut bacteria
Source: PLoS Pathog. 2026 Feb 13;22(2):e1013951. doi: 10.1371/journal.ppat.1013951 (PMC12904459; doi:10.1371/journal.ppat.1013951)
Supplement: S5 Table — (XLSX) [file ppat.1013951.s013.xlsx]

## Sheet: Sheet1
S5 Table. Optimisation of Csep1P dosage
Treatment	Medium	Csep1P (µg/ml)				LPS (ng/ml)
		0.1	1	5	10	100
4 hours (pg/ml)	17±2	17±1	19±1	35±6**	51±5****	929±124
24 hours (pg/ml)	35±1	34±1	54±4**	102±5****	203±9****	2328±297
IL-8 levels were presented in mean of triplicate experiments ± standard error of the mean (SEM). Statistical analysis was performed between each Csep1P treatment and medium control.
**P < 0.01; ****P < 0.0001 indicates statistical significance. LPS: Lipopolysaccharide.
Csep1P-induced IL-8 production was also examined in intestinal epithelial HT-29 cells, which did not induce production of IL-8.
Bovine serum albumin (BSA) did not induce production of IL-8.
